# Supplementary material for: Machine-Learning-Based Survival Prediction in Glioblastoma Using Graph-Theoretical Analysis of Structural Network Alterations
Source: Cancers (Basel). 2026 Apr 3;18(7):1161. doi: 10.3390/cancers18071161 (PMC13072249; doi:10.3390/cancers18071161)
Supplement: Supplementary file 1 [file cancers-18-01161-s001.zip]

Archive with 1 entries (1 files):
- cancers-4209093-supplementary.pdf
